# Supplementary material for: Hybrid Feature Selection for Predicting Chemotherapy Response in Locally Advanced Breast Cancer Using Clinical and CT Radiomics Features: Integration of Matrix Rank and Genetic Algorithm
Source: Cancers (Basel). 2025 Aug 23;17(17):2738. doi: 10.3390/cancers17172738 (PMC12427367; doi:10.3390/cancers17172738)
Supplement: Supplementary file 1 [file cancers-17-02738-s001.zip]

Archive with 1 entries (1 files):
- cancers-3750486-supplementary.pdf
